# Supplementary material for: Comparative genomics using Fugu reveals insights into regulatory subfunctionalization
Source: Genome Biol. 2007 Apr 11;8(4):R53. doi: 10.1186/gb-2007-8-4-r53 (PMC1896008; doi:10.1186/gb-2007-8-4-r53)
Supplement: Additional data file 3 — Results of the relative rate tests for all overlapping co-orthologous CNEs [file gb-2007-8-4-r53-S3.xls]

## Sheet: tajimaresults.txt
Additional File 3. Relative rate tests of overlapping co-orthologous CNEs. Tajima relative rate tests were carried out as described in Methods. CNEs that have undergone a significant number of independent substitutions are highlighted in red. Columns: Gene region – trans-dev gene with which CNEs are associated; Length of overlap (bps) – Length of human sequence over which overlapping co-orthologo…
Gene Region	Length of overlap (bps)	CneAc1	No of ind. Substitutions	CneAc2	No of ind. Substitutions	Chi-Sq p-value
BCL11A	148	CRCNEAC00008425	7	CRCNEAC00015213	27	0.001
BCL11A	197	CRCNEAC00008033	3	CRCNEAC00015089	38	0.001
PAX2	425	CRCNEAC00000289	58	CRCNEAC00000547	21	0.001
PAX2	194	CRCNEAC00000316	27	CRCNEAC00000580	4	0.001
UNC4	126	CRCNEAC00032006	0	CRCNEAC00032205	26	0.001
UNC4	195	CRCNEAC00032017	7	CRCNEAC00032228	68	0.001
UNC4	110	CRCNEAC00000653	4	CRCNEAC00000665	24	0.001
ZNF503	297	CRCNEAC00033029	5	CRCNEAC00016388	98	0.001
ZNF503	167	CRCNEAC00033037	3	CRCNEAC00016393	35	0.001
ZNF503	164	CRCNEAC00032669	2	CRCNEAC00016428	27	0.001
ZNF503	119	CRCNEAC00033109	1	CRCNEAC00016441	21	0.001
FIGN	91	CRCNEAC00016739	17	CRCNEAC00016958	3	0.01
FIGN	57	CRCNEAC00016758	1	CRCNEAC00016978	13	0.01
PAX2	440	CRCNEAC00000279	13	CRCNEAC00000536	30	0.01
PAX2	146	CRCNEAC00000280	3	CRCNEAC00000538	14	0.01
PAX2	240	CRCNEAC00000288	16	CRCNEAC00000546	3	0.01
UNC4	160	CRCNEAC00032009	10	CRCNEAC00032207	31	0.01
UNC4	95	CRCNEAC00032019	3	CRCNEAC00032229	17	0.01
ZNF503	116	CRCNEAC00000011	9	CRCNEAC00016345	25	0.01
ZNF503	110	CRCNEAC00000047	4	CRCNEAC00016350	18	0.01
ZNF503	130	CRCNEAC00033019	10	CRCNEAC00016378	26	0.01
ZNF503	121	CRCNEAC00033031	6	CRCNEAC00016389	19	0.01
ZNF503	196	CRCNEAC00033032	9	CRCNEAC00016390	24	0.01
ZNF503	204	CRCNEAC00033102	17	CRCNEAC00016431	40	0.01
ZNF503	189	CRCNEAC00033109	13	CRCNEAC00016440	33	0.01
BCL11A	48	CRCNEAC00008096	8	CRCNEAC00015203	1	0.05
BCL11A	69	CRCNEAC00008424	4	CRCNEAC00015210	15	0.05
BCL11A	233	CRCNEAC00008429	12	CRCNEAC00015217	27	0.05
EBF1	223	CRCNEAC00041227	8	CRCNEAC00041378	18	0.05
EBF1	66	CRCNEAC00000112	9	CRCNEAC00041381	2	0.05
FIGN	107	CRCNEAC00016736	16	CRCNEAC00016955	5	0.05
FIGN	77	CRCNEAC00016638	17	CRCNEAC00016966	6	0.05
FIGN	118	CRCNEAC00016753	19	CRCNEAC00016975	8	0.05
FIGN	165	CRCNEAC00016760	21	CRCNEAC00016983	9	0.05
FIGN	167	CRCNEAC00016761	13	CRCNEAC00016985	27	0.05
PAX2	129	CRCNEAC00000290	12	CRCNEAC00000549	26	0.05
PAX2	278	CRCNEAC00000295	39	CRCNEAC00000560	20	0.05
PAX2	88	CRCNEAC00000295	5	CRCNEAC00000559	15	0.05
PAX2	92	CRCNEAC00000330	3	CRCNEAC00000023	11	0.05
SOX1	72	CRCNEAC00006198	6	CRCNEAC00006349	15	0.05
ZNF503	169	CRCNEAC00000015	28	CRCNEAC00016357	12	0.05
ZNF503	59	CRCNEAC00000051	8	CRCNEAC00016359	1	0.05
ZNF503	80	CRCNEAC00000070	3	CRCNEAC00016360	11	0.05
ZNF503	67	CRCNEAC00033016	14	CRCNEAC00016048	4	0.05
ZNF503	41	CRCNEAC00033025	4	CRCNEAC00016385	0	0.05
ZNF503	166	CRCNEAC00033040	11	CRCNEAC00016395	24	0.05
ZNF503	118	CRCNEAC00033060	4	CRCNEAC00016403	14	0.05
ZNF503	45	CRCNEAC00033069	2	CRCNEAC00015926	10	0.05
ZNF503	106	CRCNEAC00033080	7	CRCNEAC00016420	17	0.05
ZNF503	159	CRCNEAC00033094	20	CRCNEAC00016427	7	0.05
ZNF503	32	CRCNEAC00033095	0	CRCNEAC00016427	4	0.05
BCL11A	122	CRCNEAC00008411	14	CRCNEAC00015194	17	1
BCL11A	39	CRCNEAC00008412	8	CRCNEAC00015195	9	1
BCL11A	37	CRCNEAC00008415	3	CRCNEAC00000086	6	1
BCL11A	89	CRCNEAC00008416	9	CRCNEAC00015087	9	1
BCL11A	58	CRCNEAC00008418	6	CRCNEAC00015202	7	1
BCL11A	47	CRCNEAC00008419	4	CRCNEAC00000090	8	1
BCL11A	45	CRCNEAC00008420	7	CRCNEAC00015204	7	1
BCL11A	338	CRCNEAC00008421	21	CRCNEAC00015205	34	1
BCL11A	55	CRCNEAC00008422	4	CRCNEAC00015207	10	1
BCL11A	47	CRCNEAC00008425	2	CRCNEAC00015212	6	1
BCL11A	57	CRCNEAC00008024	4	CRCNEAC00000067	3	1
BCL11A	51	CRCNEAC00008465	7	CRCNEAC00015225	5	1
BCL11A	62	CRCNEAC00008472	7	CRCNEAC00015229	10	1
BCL11A	42	CRCNEAC00008473	4	CRCNEAC00015230	1	1
BCL11A	36	CRCNEAC00008485	7	CRCNEAC00015090	12	1
EBF1	54	CRCNEAC00041229	7	CRCNEAC00041382	3	1
EBF1	65	CRCNEAC00041233	13	CRCNEAC00041385	8	1
EBF1	81	CRCNEAC00041240	4	CRCNEAC00041388	7	1
EBF1	57	CRCNEAC00041248	5	CRCNEAC00041391	7	1
EBF1	42	CRCNEAC00041252	2	CRCNEAC00041392	5	1
FIGN	80	CRCNEAC00000035	5	CRCNEAC00016949	3	1
FIGN	91	CRCNEAC00000007	12	CRCNEAC00016950	5	1
FIGN	167	CRCNEAC00016738	15	CRCNEAC00016958	14	1
FIGN	151	CRCNEAC00016740	14	CRCNEAC00016959	11	1
FIGN	28	CRCNEAC00016741	4	CRCNEAC00016961	2	1
FIGN	26	CRCNEAC00016741	5	CRCNEAC00016960	3	1
FIGN	100	CRCNEAC00016747	16	CRCNEAC00016968	16	1
FIGN	110	CRCNEAC00016748	20	CRCNEAC00016969	14	1
FIGN	43	CRCNEAC00016749	3	CRCNEAC00016970	3	1
FIGN	36	CRCNEAC00016750	8	CRCNEAC00016970	2	1
FIGN	84	CRCNEAC00016751	7	CRCNEAC00016971	14	1
FIGN	33	CRCNEAC00016589	2	CRCNEAC00016863	5	1
FIGN	460	CRCNEAC00016754	41	CRCNEAC00016976	29	1
FIGN	56	CRCNEAC00016755	4	CRCNEAC00016977	2	1
FIGN	150	CRCNEAC00016757	18	CRCNEAC00016978	24	1
FIGN	57	CRCNEAC00016654	8	CRCNEAC00016978	12	1
FIGN	88	CRCNEAC00016759	9	CRCNEAC00016980	15	1
FIGN	76	CRCNEAC00016577	8	CRCNEAC00016980	2	1
FIGN	59	CRCNEAC00016762	13	CRCNEAC00016986	9	1
FIGN	341	CRCNEAC00016763	40	CRCNEAC00016986	28	1
FIGN	144	CRCNEAC00016765	26	CRCNEAC00000003	19	1
PAX2	217	CRCNEAC00000278	9	CRCNEAC00000535	10	1
PAX2	82	CRCNEAC00000280	2	CRCNEAC00000537	4	1
PAX2	81	CRCNEAC00000281	3	CRCNEAC00000539	1	1
PAX2	133	CRCNEAC00000283	4	CRCNEAC00000540	2	1
PAX2	60	CRCNEAC00000284	2	CRCNEAC00000541	4	1
PAX2	40	CRCNEAC00000286	1	CRCNEAC00000543	6	1
PAX2	49	CRCNEAC00000287	4	CRCNEAC00000546	3	1
PAX2	90	CRCNEAC00000291	14	CRCNEAC00000551	6	1
PAX2	193	CRCNEAC00000292	31	CRCNEAC00000553	20	1
PAX2	68	CRCNEAC00000293	6	CRCNEAC00000557	5	1
PAX2	65	CRCNEAC00000296	6	CRCNEAC00000561	4	1
PAX2	62	CRCNEAC00000298	9	CRCNEAC00000562	7	1
PAX2	42	CRCNEAC00000299	4	CRCNEAC00000563	3	1
PAX2	87	CRCNEAC00000302	8	CRCNEAC00000565	11	1
PAX2	24	CRCNEAC00000302	2	CRCNEAC00000564	2	1
PAX2	115	CRCNEAC00000304	8	CRCNEAC00000567	11	1
PAX2	57	CRCNEAC00000306	2	CRCNEAC00000569	2	1
PAX2	67	CRCNEAC00000307	7	CRCNEAC00000681	7	1
PAX2	48	CRCNEAC00000308	8	CRCNEAC00000570	2	1
PAX2	140	CRCNEAC00000309	21	CRCNEAC00000573	17	1
PAX2	54	CRCNEAC00000313	8	CRCNEAC00000577	9	1
PAX2	294	CRCNEAC00000314	22	CRCNEAC00000578	27	1
PAX2	64	CRCNEAC00000315	7	CRCNEAC00000579	3	1
PAX2	71	CRCNEAC00000317	7	CRCNEAC00000581	9	1
PAX2	32	CRCNEAC00000409	0	CRCNEAC00000582	1	1
PAX2	44	CRCNEAC00000318	6	CRCNEAC00000583	2	1
PAX2	134	CRCNEAC00000319	15	CRCNEAC00000584	7	1
PAX2	50	CRCNEAC00000322	2	CRCNEAC00000585	4	1
PAX2	142	CRCNEAC00000323	6	CRCNEAC00000587	4	1
PAX2	63	CRCNEAC00000324	0	CRCNEAC00000588	2	1
PAX2	93	CRCNEAC00000325	3	CRCNEAC00000589	8	1
PAX2	63	CRCNEAC00000326	2	CRCNEAC00000590	6	1
PAX2	48	CRCNEAC00000327	5	CRCNEAC00000590	2	1
PAX2	55	CRCNEAC00000328	8	CRCNEAC00000592	4	1
SOX1	47	CRCNEAC00006257	6	CRCNEAC00006342	1	1
SOX1	101	CRCNEAC00006186	21	CRCNEAC00006343	13	1
SOX1	122	CRCNEAC00006187	12	CRCNEAC00006344	15	1
SOX1	70	CRCNEAC00006190	8	CRCNEAC00006345	5	1
SOX1	174	CRCNEAC00006199	12	CRCNEAC00006350	20	1
UNC4	43	CRCNEAC00032008	6	CRCNEAC00032091	9	1
UNC4	32	CRCNEAC00032009	5	CRCNEAC00032206	3	1
UNC4	65	CRCNEAC00032010	10	CRCNEAC00032208	5	1
UNC4	48	CRCNEAC00032010	6	CRCNEAC00032209	4	1
UNC4	248	CRCNEAC00032011	23	CRCNEAC00032210	23	1
UNC4	42	CRCNEAC00032012	8	CRCNEAC00032213	2	1
UNC4	36	CRCNEAC00032012	2	CRCNEAC00032212	6	1
UNC4	155	CRCNEAC00032013	19	CRCNEAC00032219	13	1
UNC4	403	CRCNEAC00032014	25	CRCNEAC00032221	33	1
UNC4	64	CRCNEAC00032015	3	CRCNEAC00032222	6	1
UNC4	29	CRCNEAC00032016	3	CRCNEAC00032227	2	1
UNC4	42	CRCNEAC00032020	2	CRCNEAC00032230	1	1
UNC4	78	CRCNEAC00000653	3	CRCNEAC00000657	7	1
UNC4	57	CRCNEAC00000653	6	CRCNEAC00000661	9	1
UNC4	156	CRCNEAC00032028	9	CRCNEAC00032232	19	1
ZNF503	59	CRCNEAC00000027	4	CRCNEAC00016340	7	1
ZNF503	111	CRCNEAC00000031	12	CRCNEAC00016343	13	1
ZNF503	41	CRCNEAC00000094	2	CRCNEAC00016344	4	1
ZNF503	57	CRCNEAC00000043	4	CRCNEAC00016349	3	1
ZNF503	46	CRCNEAC00000074	5	CRCNEAC00016361	4	1
ZNF503	83	CRCNEAC00000078	7	CRCNEAC00016362	12	1
ZNF503	66	CRCNEAC00000082	6	CRCNEAC00016366	6	1
ZNF503	52	CRCNEAC00000059	3	CRCNEAC00016369	8	1
ZNF503	259	CRCNEAC00000019	23	CRCNEAC00016370	26	1
ZNF503	97	CRCNEAC00032660	10	CRCNEAC00016374	6	1
ZNF503	172	CRCNEAC00032661	9	CRCNEAC00016375	17	1
ZNF503	169	CRCNEAC00033015	19	CRCNEAC00016048	17	1
ZNF503	52	CRCNEAC00032618	8	CRCNEAC00016069	3	1
ZNF503	113	CRCNEAC00033017	8	CRCNEAC00016377	7	1
ZNF503	153	CRCNEAC00033019	14	CRCNEAC00016379	26	1
ZNF503	70	CRCNEAC00033020	10	CRCNEAC00016380	11	1
ZNF503	54	CRCNEAC00032622	5	CRCNEAC00016381	7	1
ZNF503	171	CRCNEAC00033022	5	CRCNEAC00016383	7	1
ZNF503	69	CRCNEAC00033022	3	CRCNEAC00016211	6	1
ZNF503	73	CRCNEAC00032623	2	CRCNEAC00015983	5	1
ZNF503	42	CRCNEAC00033024	7	CRCNEAC00016384	8	1
ZNF503	46	CRCNEAC00032666	9	CRCNEAC00016387	9	1
ZNF503	43	CRCNEAC00033026	7	CRCNEAC00016387	4	1
ZNF503	53	CRCNEAC00033027	5	CRCNEAC00000039	5	1
ZNF503	180	CRCNEAC00033034	19	CRCNEAC00016391	21	1
ZNF503	52	CRCNEAC00033035	3	CRCNEAC00016392	4	1
ZNF503	206	CRCNEAC00033038	17	CRCNEAC00016395	12	1
ZNF503	100	CRCNEAC00033039	6	CRCNEAC00016395	5	1
ZNF503	36	CRCNEAC00032606	3	CRCNEAC00016397	3	1
ZNF503	72	CRCNEAC00033048	9	CRCNEAC00016398	7	1
ZNF503	272	CRCNEAC00033049	16	CRCNEAC00016398	17	1
ZNF503	184	CRCNEAC00033056	35	CRCNEAC00016399	24	1
ZNF503	24	CRCNEAC00033057	6	CRCNEAC00016400	3	1
ZNF503	68	CRCNEAC00033060	4	CRCNEAC00016402	11	1
ZNF503	202	CRCNEAC00033064	18	CRCNEAC00016405	27	1
ZNF503	85	CRCNEAC00033064	14	CRCNEAC00016404	15	1
ZNF503	37	CRCNEAC00033064	2	CRCNEAC00016406	5	1
ZNF503	50	CRCNEAC00033065	7	CRCNEAC00016406	7	1
ZNF503	151	CRCNEAC00033069	10	CRCNEAC00016409	14	1
ZNF503	50	CRCNEAC00033069	8	CRCNEAC00015925	12	1
ZNF503	198	CRCNEAC00033070	32	CRCNEAC00016410	19	1
ZNF503	54	CRCNEAC00032667	3	CRCNEAC00015927	2	1
ZNF503	46	CRCNEAC00033071	8	CRCNEAC00016411	6	1
ZNF503	198	CRCNEAC00033072	29	CRCNEAC00016412	23	1
ZNF503	367	CRCNEAC00033073	27	CRCNEAC00016414	43	1
ZNF503	24	CRCNEAC00033074	5	CRCNEAC00016415	1	1
ZNF503	87	CRCNEAC00033075	13	CRCNEAC00016416	11	1
ZNF503	57	CRCNEAC00033076	8	CRCNEAC00016416	12	1
ZNF503	177	CRCNEAC00032668	15	CRCNEAC00016050	16	1
ZNF503	396	CRCNEAC00033078	47	CRCNEAC00016419	57	1
ZNF503	308	CRCNEAC00033081	15	CRCNEAC00016421	19	1
ZNF503	110	CRCNEAC00033082	14	CRCNEAC00016422	12	1
ZNF503	116	CRCNEAC00033091	11	CRCNEAC00016423	7	1
ZNF503	73	CRCNEAC00033093	5	CRCNEAC00016424	13	1
ZNF503	49	CRCNEAC00033093	9	CRCNEAC00016425	7	1
ZNF503	27	CRCNEAC00033093	5	CRCNEAC00016426	6	1
ZNF503	70	CRCNEAC00032715	14	CRCNEAC00015929	10	1
ZNF503	217	CRCNEAC00033103	21	CRCNEAC00016435	16	1
ZNF503	124	CRCNEAC00033108	13	CRCNEAC00016439	18	1
ZNF503	264	CRCNEAC00033110	12	CRCNEAC00016442	21	1
ZNF503	122	CRCNEAC00033112	17	CRCNEAC00016443	26	1
ZNF503	112	CRCNEAC00033113	12	CRCNEAC00016444	13	1
